# Supplementary material for: The Feasibility of Maintaining Biological Phosphorus Removal in A-Stage via the Short Sludge Retention Time Approach: System Performance, Functional Genus Abundance, and Methanogenic Potential
Source: Int J Environ Res Public Health. 2022 May 1;19(9):5494. doi: 10.3390/ijerph19095494 (PMC9099736; doi:10.3390/ijerph19095494)
Supplement: Supplementary file 1 [file ijerph-19-05494-s001.zip]

Archive with 1 entries (1 files):
- ijerph-1588250-supplementary.pdf
